# Supplementary material for: Preparation and Photovoltaic Evaluation of CuO@Zn(Al)O-Mixed Metal Oxides for Dye Sensitized Solar Cell
Source: Nanomaterials (Basel). 2023 Feb 22;13(5):802. doi: 10.3390/nano13050802 (PMC10005446; doi:10.3390/nano13050802)
Supplement: Supplementary file 1 [file nanomaterials-13-00802-s001.zip]

Archive with 1 entries (1 files):
- nanomaterials-2202668-supplementary.pdf
